# Supplementary material for: 4-(Indol-3-yl)thiazole-2-amines and 4-ιndol-3-yl)thiazole Acylamines as Νovel Antimicrobial Agents: Synthesis, In Silico and In Vitro Evaluation
Source: Pharmaceuticals (Basel). 2021 Oct 28;14(11):1096. doi: 10.3390/ph14111096 (PMC8624152; doi:10.3390/ph14111096)
Supplement: Supplementary file 1 [file pharmaceuticals-14-01096-s001.zip]

Archive with 3 entries (2 files):
- Figure S1.pdf
- SI files/
- SI files/supplementary.pdf
